# Supplementary material for: Star-Shaped Thermoplastic Elastomers Prepared via RAFT Polymerization
Source: Polymers (Basel). 2023 Apr 23;15(9):2002. doi: 10.3390/polym15092002 (PMC10180775; doi:10.3390/polym15092002)
Supplement: Supplementary file 1 [file polymers-15-02002-s001.zip]

Archive with 1 entries (1 files):
- polymers-2246784-supplementary.pdf
